# Supplementary material for: Live Cell Imaging Supports a Key Role for Histone Deacetylase as a Molecular Target during Glioblastoma Malignancy Downgrade through Tumor Competence Modulation
Source: J Oncol. 2019 Aug 8;2019:9043675. doi: 10.1155/2019/9043675 (PMC6720048; doi:10.1155/2019/9043675)
Supplement: Supplementary Materials — Supplementary material contains experimental evaluation of HDACs mRNA expression pattern, flow cytometry, immunocytochemistry, conventional PCR, and morphometric analysis of iHDAC-treated oncospheres as follows: Supplementary Figure S1: U87-MG cells and GBM011 primary cells tumor constitutively express HDACs. Supplementary Figure S2: HDAC activity is necessary for cell cycle progression in GBM cells. Supplementary Figure S3: HDAC activity is necessary for GBM cell viability Supplementary Figure S4: HDAC blockade leads to F-actin cytoskeleton stabilization and tunneling tube formation in GBM011 cells. Supplementary Figure S5: HDAC blockade does not disrupt GBM011 migration pattern. Supplementary Figure S6: qualitative RT-PCR showed that GBM011 cells expressed smooth muscle actin (SMA), vimentin, connexin 43, and E-cadherin upon 72 hours of either TSA and SAHA treatment (A) Supplementary Figure S7: HDAC activity blockade disrupts basal levels of intracellular Ca2+ in GBM011 cells. Supplementary Figure S8: HDAC activity is necessary for U87-MG morphometric properties. [file 9043675.f1.zip]

Archive with 8 entries (8 files):
- 9043675.f1/Supplementary Figure 1_JO_2828274.ppt
- 9043675.f1/Supplementary Figure 2_JO_2828275.ppt
- 9043675.f1/Supplementary Figure 3_JO_2828276.ppt
- 9043675.f1/Supplementary Figure 4_JO_2828277.ppt
- 9043675.f1/Supplementary Figure 5_JO_2828278.ppt
- 9043675.f1/Supplementary Figure 6_JO_2828279.ppt
- 9043675.f1/Supplementary Figure 7_JO_2828280.ppt
- 9043675.f1/Supplementary Figure 8_JO_2828281.ppt
